# Supplementary material for: Motivations for participation in nonprofit homeshare programs in the United States: a qualitative study with older home providers and home seekers
Source: Innov Aging. 2025 Dec 23;10(2):igaf141. doi: 10.1093/geroni/igaf141 (PMC12863404; doi:10.1093/geroni/igaf141)
Supplement: igaf141_Supplementary_Data [file igaf141_supplementary_data.zip]

Archive with 1 entries (1 files):
- innage suppl Curry, Calhoun, Perone, Zhou, & Pinkis.docx
